# Supplementary material for: Magnitude and predictors of common mental disorder among people with HIV/AIDS in Ethiopia: a systematic review and meta-analysis
Source: BMC Public Health. 2020 Jul 7;20:689. doi: 10.1186/s12889-020-08800-8 (PMC7345520; doi:10.1186/s12889-020-08800-8)
Supplement: Supplementary file 2 — Additional file 2. Sample data extraction format. [file 12889_2020_8800_MOESM2_ESM.xlsx]

## Sheet: Sheet1
Author	publication year	Region	Total sample	Screening tools	Included	outcome	respons rate	Prevalence	prev
Solomon H.& Girma T.	2014	SNNP	500	HADS	500	56	100	0.112	11.2
Selamawit Z et al	2014	Amhara	422	SRQ	412	100	97.6	0.243	24.3
Aboma M et al	2019	Others	420	SRQ	420	118	100	0.281	28.1
Amare D et al	2013	oromia	455	K-10	455	99	100	0.218	21.8
Amare D et al	2010	oromia	465	K-10	465	217	100	0.467	46.7
Matiwos S et al	2014	Oromia	401	K-10	389	176	97	0.452	45.2
Matiwos S et al	2015	Oromia	401	K-10	389	52	97	0.136	13.36
Elizabeth M et al	2015	Amhara	349	K-10	349	52	100	0.149	14.9
Getachew T et al	2016	Addiss Ababa	417	HADS	417	102	100	0.245	24.5
Angela M. et al	2018	Oromia	1180	K-10	1175	347	99.5	0.295	29.5
Angela M. et al	2019	Oromia	722	K-10	722	541	100	0.75	75
Bereket D et at	219	SNNP		SRQ	294		98.7	0.327	32.7
Elyas A et al	2019	Amhara	422	SRQ	422		100	0.78	7.8

## Sheet: Sheet2
Author	puplication year	A	B	C	D
Aboma M et al	2015	91	220	27	82
Angela M.	2018	205	513	142	315	Gender
Amare D et al	2010	164	178	132	115
Solomon H. Tesfaye & Girma T. Bune	2014	38	252	18	192
Bereket D et at	219	67	29	107	91
Elyas A et al	2019	27	239	6	150

## Sheet: Marital status 
Author	puplication year	A	B	C	D
Aboma M. et al	2015	82	180	36	122
Angela M. et al	2018	159	245	188	503
Amare D. et al	2010	190	162	106	127
Solomon H.&Girma T.	2014	43	162	13	282
Elyas A et al	2019	24	218	9	171
Bereket D et at	219	70	79	29	219

## Sheet: stigma
Author	puplication year	A	B	C	D
Aboma M. et al	2015	29	35	89	267
Amare D. et al	2010	164	110	132	183
Solomon H.& Girma T.	2014	31	67	29	372
Bereket D et al	2019	55	74	41	124
Elyas A et al	2019	19	137	14	252

## Sheet: job availablity
Author	puplication year	A	B	C	D	current work
Amare D. et al	2010	106	72	190	221
Solomon H.&Girma T.	2014	21	142	35	302
Angela M. et al	2018	83	196	263	631
Aboma M. et al	2015	26	43	89	267

## Sheet: Sheet3
Author	puplication year	A	B	C	D
Aboma M et al	2015	39	13	106	291
Elyas A et al	2019	18	208	15	281
